# Supplementary material for: Quantitative Analysis of Flavonoids and Coumarins from Fingered Citron in Different Growth Periods and Their Regulatory Effects on Oxidative Stress
Source: Foods. 2025 Jan 9;14(2):180. doi: 10.3390/foods14020180 (PMC11765496; doi:10.3390/foods14020180)
Supplement: Supplementary file 1 [file foods-14-00180-s001.zip]

Archive with 1 entries (1 files):
- foods-3355849-supplementary.pdf
